# Supplementary material for: Curcumin Solubility and Bioactivity Enhancement Through Amorphization with Tryptophan via Supercritical Fluid Technology
Source: Int J Mol Sci. 2025 Jan 20;26(2):855. doi: 10.3390/ijms26020855 (PMC11766122; doi:10.3390/ijms26020855)
Supplement: Supplementary file 1 [file ijms-26-00855-s001.zip]

Archive with 1 entries (1 files):
- ijms-3345171-supplementary.pdf
